# Supplementary material for: A multicenter clinical study on parent-implemented early intervention for children with global developmental delay
Source: Front Pediatr. 2023 Feb 15;11:1052665. doi: 10.3389/fped.2023.1052665 (PMC9975705; doi:10.3389/fped.2023.1052665)
Supplement: Supplementary file 1 [file Table1.xlsx]

## Sheet: GDD_summary data
ID	group	gender	age recruited	gravidity and parity	gestational age	birth weight	delivery mode	paternal age	maternal age	parents’ educational level	family income	DA_A_T1	DA_B_T1	DA_C_T1	DA_D_T1	DA_E_T1	DQ_A_T1	DQ_B_T1	DQ_C_T1	DQ_D_T1	DQ_E_T1	GQ_T1	DA_A_Tmid	DA_B_Tmid	DA_C_Tmid	DA_D_Tmid	DA_E_Tmid	DQ_A_Tmid	DQ_B_Tmid	DQ_C_Tmid	DQ_D_Tmid	DQ_E_Tmid	GQ_Tmid	DA_A_T2	DA_B_T2	DA_C_T2	DA_D_T2	DA_E_T2	DQ_A_T2	DQ_B_T2	DQ_C_T2	DQ_D_T2	DQ_E_T2	GQ_T2	Paternt_distress_T1	Dysfunctional_interaction_T1	Difficult_child_T1	PSI_total_T1	Paternt_distress_T2
1	1	1	4.7	11	39.1	2630	2	26	24	1	1	1.5	2	3	2	3	31.9149	42.5532	63.8298	42.5532	63.8298	48.9362	7	11	10.5	9.5	10	58.3333	91.6667	87.5	79.1667	83.3333	80	24	22	20.5	24.5	25	100	91.6667	85.4167	102.083	104.167	96.6667	31	34	38	103	28
2	1	1	3.9	11	37	2430	1	33	29	2	1	1	0.5	2	1	2	25.641	12.8205	51.2821	25.641	51.2821	33.3333	11	11	8.5	9	10	91.6667	91.6667	70.8333	75	83.3333	82.5	23	22.5	21	21.5	20.5	95.8333	93.75	87.5	89.5833	85.4167	90.4167	32	40	39	111	27
3	1	1	5.3	21	37.1	3200	1	33	27	1	2	3.5	1.5	4	4	4	66.0377	28.3019	75.4717	75.4717	75.4717	64.1509	10	11	7.5	7	12	83.3333	91.6667	62.5	58.3333	100	79.1667	25.5	23.5	26	26	24.5	106.25	97.9167	108.333	108.333	102.083	104.583	39	21	30	90	35
4	1	1	4.2	11	38.1	4235	2	35	36	1	2	3	3	1	1	2.5	71.4286	71.4286	23.8095	23.8095	59.5238	50	8	6.5	7	6	8	66.6667	54.1667	58.3333	50	66.6667	59.1667	18.5	19	15.5	17	15	77.0833	79.1667	64.5833	70.8333	62.5	70.8333	45	25	22	92	40
5	1	1	6.3	22	33.6	1890	2	37	30	2	1	3.5	3	4	5	2.5	55.5556	47.619	63.4921	79.3651	39.6825	57.1429	5	6	7	11	11	41.6667	50	58.3333	91.6667	91.6667	66.6667	22	22	22.5	18.5	23.5	91.6667	91.6667	93.75	77.0833	97.9167	90.4167	26	22	29	77	35
6	1	1	6	11	32.2	1990	2	28	25	2	1	2.5	3	4.5	4	5	41.6667	50	75	66.6667	83.3333	63.3333	11	8	8	9	9	91.6667	66.6667	66.6667	75	75	75	25	23	23.5	24	22.5	104.167	95.8333	97.9167	100	93.75	98.3333	35	26	41	102	30
7	1	1	5	31	37.3	2550	1	29	25	2	2	3	1.5	1.5	4	3	60	30	30	80	60	52	8	7.5	11	10	10	66.6667	62.5	91.6667	83.3333	83.3333	77.5	18	23	22.5	24	26	75	95.8333	93.75	100	108.333	94.5833	41	16	27	84	49
8	1	1	6.4	31	38	3022	1	30	28	1	1	2	2	3	2	1	31.25	31.25	46.875	31.25	15.625	31.25	10	6	8.5	9	8.5	83.3333	50	70.8333	75	70.8333	70	25	22	23.5	19	18.5	104.167	91.6667	97.9167	79.1667	77.0833	90	12	16	18	46	43
9	1	1	5.3	11	39	3760	2	31	29	1	2	3	4	2	2.5	4	56.6038	75.4717	37.7358	47.1698	75.4717	58.4906	9	9	10	9.5	10.5	75	75	83.3333	79.1667	87.5	80	26	22.5	23.5	25	24	108.333	93.75	97.9167	104.167	100	100.833	40	17	30	87	40
10	1	1	4.8	11	37.2	2500	2	30	30	2	1	1	2	1.5	3	4	20.8333	41.6667	31.25	62.5	83.3333	47.9167	10	7.5	6	11	9	83.3333	62.5	50	91.6667	75	72.5	22	21	21.5	21.5	20.5	91.6667	87.5	89.5833	89.5833	85.4167	88.75	33	28	31	92	24
11	1	1	2.9	22	29.2	2780	2	28	30	1	2	1	0.5	0.5	0	1	34.4828	17.2414	17.2414	0	34.4828	20.6897	11	8	9	10	10	91.6667	66.6667	75	83.3333	83.3333	80	25	22.5	24	22	25.5	104.167	93.75	100	91.6667	106.25	99.1667	30	25	34	89	28
12	1	2	3.2	22	38.1	3100	2	24	24	1	1	1	1	1	1	1	31.25	31.25	31.25	31.25	31.25	31.25	9	8.5	7.5	8	9	75	70.8333	62.5	66.6667	75	70	19.5	23.5	23	22	22.5	81.25	97.9167	95.8333	91.6667	93.75	92.0833	44	22	26	92	55
13	1	1	3.3	11	40	3340	1	29	27	1	1	1	1.5	1	2	0.5	30.303	45.4545	30.303	60.6061	15.1515	36.3636	10	10.5	10	10.5	10.5	83.3333	87.5	83.3333	87.5	87.5	85.8333	25	25.5	22	25	25	104.167	106.25	91.6667	104.167	104.167	102.083	27	24	29	80	50
14	1	2	6.1	11	39	4010	1	34	31	2	2	3	3	4.5	5	2.5	49.1803	49.1803	73.7705	81.9672	40.9836	59.0164	7.5	8	9	8.5	11	62.5	66.6667	75	70.8333	91.6667	73.3333	14	15	15.5	17	17.5	58.3333	62.5	64.5833	70.8333	72.9167	65.8333	36	28	28	92	47
15	1	2	6.1	22	30.2	1680	1	36	33	2	1	3.5	4	4	5.5	2	57.377	65.5738	65.5738	90.1639	32.7869	62.2951	12	11.5	10.5	10.5	10.5	100	95.8333	87.5	87.5	87.5	91.6667	20	20	15.5	20	20	83.3333	83.3333	64.5833	83.3333	83.3333	79.5833	43	35	21	99	51
16	1	1	4.4	22	37.5	2355	1	40	39	2	2	2	2	1	3	1.5	45.4545	45.4545	22.7273	68.1818	34.0909	43.1818	11	10.5	9.5	9.5	11.5	91.6667	87.5	79.1667	79.1667	95.8333	86.6667	24	24	23	25	25.5	100	100	95.8333	104.167	106.25	101.25	34	26	30	90	30
17	1	1	5	11	28.5	755	2	42	40	2	2	3	2	1	3	5	60	40	20	60	100	56	7	8	9	8	6.5	58.3333	66.6667	75	66.6667	54.1667	64.1667	16	17.5	16.5	16.5	17	66.6667	72.9167	68.75	68.75	70.8333	69.5833	31	25	26	82	50
18	1	2	3	11	33.4	1769	2	39	35	1	1	1	0	0.5	2	0.5	33.3333	0	16.6667	66.6667	16.6667	26.6667	10	10	9.5	10	9	83.3333	83.3333	79.1667	83.3333	75	80.8333	22	22.5	23	20.5	19.5	91.6667	93.75	95.8333	85.4167	81.25	89.5833	40	23	27	90	27
19	1	2	4.8	11	30.1	1240	2	33	33	2	1	2	1	2	2	3	41.6667	20.8333	41.6667	41.6667	62.5	41.6667	9.5	10	7.5	7	8.5	79.1667	83.3333	62.5	58.3333	70.8333	70.8333	16	17.5	16	17.5	17	66.6667	72.9167	66.6667	72.9167	70.8333	70	23	26	29	78	22
20	1	2	5.9	11	31.4	1330	2	26	24	1	2	2	3	3	5	3.5	33.8983	50.8475	50.8475	84.7458	59.322	55.9322	8	8	8	7.5	6.5	66.6667	66.6667	66.6667	62.5	54.1667	63.3333	22	22.5	19	19.5	23	91.6667	93.75	79.1667	81.25	95.8333	88.3333	19	16	24	59	19
21	1	1	5.4	22	38	2690	2	27	25	1	2	2.5	2.5	3	3.5	4	46.2963	46.2963	55.5556	64.8148	74.0741	57.4074	10	7.5	8.5	7	9	83.3333	62.5	70.8333	58.3333	75	70	21	21	20.5	18.5	18.5	87.5	87.5	85.4167	77.0833	77.0833	82.9167	23	26	30	79	12
22	1	1	5.7	22	39	2990	1	25	27	1	1	5	4	4.5	2.5	3	87.7193	70.1754	78.9474	43.8596	52.6316	66.6667	9	8.5	7.5	7	8.5	75	70.8333	62.5	58.3333	70.8333	67.5	24	21	15.5	23	24.5	100	87.5	64.5833	95.8333	102.083	90	29	26	25	80	16
23	1	1	4.7	22	40	3005	2	34	34	2	2	1.5	2	2.5	4	4	31.9149	42.5532	53.1915	85.1064	85.1064	59.5745	13	10	7	11	10.5	108.333	83.3333	58.3333	91.6667	87.5	85.8333	16	17	15	17	18	66.6667	70.8333	62.5	70.8333	75	69.1667	31	26	30	87	20
24	1	1	6.2	21	37.1	2540	1	30	29	2	1	3	3	3	4	3	48.3871	48.3871	48.3871	64.5161	48.3871	51.6129	14	10.5	10	11	11	116.667	87.5	83.3333	91.6667	91.6667	94.1667	15	15.5	16	16	17	62.5	64.5833	66.6667	66.6667	70.8333	66.25	27	22	32	81	35
25	1	2	5.1	31	37.2	2499	2	29	30	2	1	2	4	4	1	5	39.2157	78.4314	78.4314	19.6078	98.0392	62.7451	11	9	9	9	9	91.6667	75	75	75	75	78.3333	22	23	23	22.5	22.5	91.6667	95.8333	95.8333	93.75	93.75	94.1667	46	39	33	118	23
26	1	2	5.7	31	38	3700	1	38	33	1	2	2	4	4	1.5	5	35.0877	70.1754	70.1754	26.3158	87.7193	57.8947	13	12	12.5	13.5	14	108.333	100	104.167	112.5	116.667	108.333	13	15.5	14	13	13.5	54.1667	64.5833	58.3333	54.1667	56.25	57.5	59	55	45	159	12
27	1	1	3.1	11	39	3150	1	35	34	2	1	1	1	1	1	1	32.2581	32.2581	32.2581	32.2581	32.2581	32.2581	11	11	10.5	6.5	6	91.6667	91.6667	87.5	54.1667	50	75	25	25	24	23.5	23.5	104.167	104.167	100	97.9167	97.9167	100.833	31	41	50	122	17
28	1	2	4.4	11	39	3200	1	31	28	1	2	2	2	1.5	0.5	2	45.4545	45.4545	34.0909	11.3636	45.4545	36.3636	5.5	6	5.5	6	6.5	45.8333	50	45.8333	50	54.1667	49.1667	22	23	20	20	20	91.6667	95.8333	83.3333	83.3333	83.3333	87.5	38	25	47	110	21
29	1	2	3.3	11	40	2830	2	28	27	2	2	1	1	0.5	2	2	30.303	30.303	15.1515	60.6061	60.6061	39.3939	7	6.5	6	7	6	58.3333	54.1667	50	58.3333	50	54.1667	23	22	22.5	22	23.5	95.8333	91.6667	93.75	91.6667	97.9167	94.1667	35	22	15	72	14
30	1	2	3.9	11	38.2	2900	2	29	28	2	1	1	3	3	1	1.5	25.641	76.9231	76.9231	25.641	38.4615	48.7179	8	9	9.5	8	7.5	66.6667	75	79.1667	66.6667	62.5	70	21.5	21.5	22	21	22.5	89.5833	89.5833	91.6667	87.5	93.75	90.4167	29	37	13	79	19
31	1	2	6.1	21	40	2750	2	29	30	2	1	1.5	1.5	4	4	5.5	24.5902	24.5902	65.5738	65.5738	90.1639	54.0984	11	9.5	9	10	10.5	91.6667	79.1667	75	83.3333	87.5	83.3333	20	23	23.5	21	21	83.3333	95.8333	97.9167	87.5	87.5	90.4167	22	32	44	98	30
32	1	1	6.1	22	37.3	2500	2	33	36	1	2	3	5	5	6	3.5	49.1803	81.9672	81.9672	98.3607	57.377	73.7705	8	7	7	7	5.5	66.6667	58.3333	58.3333	58.3333	45.8333	57.5	21	23	21	20.5	20	87.5	95.8333	87.5	85.4167	83.3333	87.9167	24	30	38	92
33	1	2	6	22	37.3	2565	1	26	23	2	2	3.5	4.5	4	4	6	58.3333	75	66.6667	66.6667	100	73.3333	7.5	7	9	10	11	62.5	58.3333	75	83.3333	91.6667	74.1667	20.5	20.5	19.5	19	19	85.4167	85.4167	81.25	79.1667	79.1667	82.0833	35	31	29	95
34	1	2	4.9	41	37.4	2555	2	30	30	1	1	2	2	1	2.5	2.5	40.8163	40.8163	20.4082	51.0204	51.0204	40.8163	12	9	7.5	7.5	10	100	75	62.5	62.5	83.3333	76.6667	25.5	23	22	18	22	106.25	95.8333	91.6667	75	91.6667	92.0833	47	36	29	112
35	1	2	5.6	21	37	2560	1	31	31	1	1	4	3	3	2	1	71.4286	53.5714	53.5714	35.7143	17.8571	46.4286	10	10	8.5	8.5	10	83.3333	83.3333	70.8333	70.8333	83.3333	78.3333	22.5	26	21.5	23	20	93.75	108.333	89.5833	95.8333	83.3333	94.1667
36	1	2	3.8	11	39	4020	2	30	25	2	2	1	1	2	3	3	26.3158	26.3158	52.6316	78.9474	78.9474	52.6316	6	6	4.5	4.5	5	50	50	37.5	37.5	41.6667	43.3333	19	25.5	26	22	18	79.1667	106.25	108.333	91.6667	75	92.0833
37	1	2	4.9	11	39.4	2970	2	31	26	2	2	4	4	2.5	2	2	81.6327	81.6327	51.0204	40.8163	40.8163	59.1837	6	6.5	5.5	7	7.5	50	54.1667	45.8333	58.3333	62.5	54.1667	23.5	18.5	21.5	26	26.5	97.9167	77.0833	89.5833	108.333	110.417	96.6667
38	1	2	4.1	11	38.1	2680	2	26	26	2	1	2	4	4	3	1.5	48.7805	97.561	97.561	73.1707	36.5854	70.7317	9	9	9.5	8.5	9	75	75	79.1667	70.8333	75	75	26.5	27	25.5	23	21.5	110.417	112.5	106.25	95.8333	89.5833	102.917
39	1	1	5.5	11	38	3020	2	43	41	1	2	2.5	3.5	4	4	2	45.4545	63.6364	72.7273	72.7273	36.3636	58.1818	13	8.5	9	11	6.5	108.333	70.8333	75	91.6667	54.1667	80	18.5	19	17.5	22.5	16.5	77.0833	79.1667	72.9167	93.75	68.75	78.3333
40	1	1	6.6	11	40	3000	2	44	35	1	2	5	5	3	3	1	75.7576	75.7576	45.4545	45.4545	15.1515	51.5152	14.5	10	7	6	6	120.833	83.3333	58.3333	50	50	72.5	19.5	24	26	19	24.5	81.25	100	108.333	79.1667	102.083	94.1667
41	1	2	6.1	11	40.2	3035	1	29	29	1	1	3.5	4.5	2	6	4	57.377	73.7705	32.7869	98.3607	65.5738	65.5738	9	12	12.5	13	13	75	100	104.167	108.333	108.333	99.1667	14.5	17	18	13.5	12.5	60.4167	70.8333	75	56.25	52.0833	62.9167
42	1	2	5.7	21	39	4000	1	27	29	2	2	3	3	3	3	3	52.6316	52.6316	52.6316	52.6316	52.6316	52.6316	7	11.5	13	12	10.5	58.3333	95.8333	108.333	100	87.5	90	25.5	19.5	16	25	27	106.25	81.25	66.6667	104.167	112.5	94.1667
43	1	2	3.7	22	37.6	3100	2	41	38	2	1	1	1	1	0.5	1	27.027	27.027	27.027	13.5135	27.027	24.3243	5	6	6	5.5	7	41.6667	50	50	45.8333	58.3333	49.1667	22	27	28.5	22	24	91.6667	112.5	118.75	91.6667	100	102.917
44	1	2	5.8	42	37.3	2300	2	26	26	1	2	3	2.5	1.5	4	4	51.7241	43.1034	25.8621	68.9655	68.9655	51.7241	7	8	8	7.5	9	58.3333	66.6667	66.6667	62.5	75	65.8333	22.5	21.5	21	22	21	93.75	89.5833	87.5	91.6667	87.5	90
45	1	2	5.7	11	39	4200	2	25	23	1	1	4	4	2	2	5	70.1754	70.1754	35.0877	35.0877	87.7193	59.6491	9	5.5	6.5	5	4.5	75	45.8333	54.1667	41.6667	37.5	50.8333	19.5	18	18.5	16	16.5	81.25	75	77.0833	66.6667	68.75	73.75
46	1	1	5	21	39.1	3125	2	40	40	1	2	1	1	0.5	2	2	20	20	10	40	40	26	11	11	11	10	8	91.6667	91.6667	91.6667	83.3333	66.6667	85	23	22.5	22	25	23.5	95.8333	93.75	91.6667	104.167	97.9167	96.6667
47	1	1	4.4	11	38.5	3077	1	35	30	2	1	3	3	1	2	2.5	68.1818	68.1818	22.7273	45.4545	56.8182	52.2727	5	6	8.5	10.5	7	41.6667	50	70.8333	87.5	58.3333	61.6667	21.5	23.5	13	17.5	14.5	89.5833	97.9167	54.1667	72.9167	60.4167	75
48	1	2	3	11	28.2	910	2	29	27	1	2	1	1	2	3	3	33.3333	33.3333	66.6667	100	100	66.6667	10	9	12.5	12	8	83.3333	75	104.167	100	66.6667	85.8333	18	17.5	15	19.5	19.5	75	72.9167	62.5	81.25	81.25	74.5833
49	1	1	3	11	28.2	1050	2	29	27	2	2	1	1	0.5	2	2	33.3333	33.3333	16.6667	66.6667	66.6667	43.3333	7	7	7	7	7.5	58.3333	58.3333	58.3333	58.3333	62.5	59.1667	15	16.5	10	15.5	12	62.5	68.75	41.6667	64.5833	50	57.5
50	1	2	5.4	11	37	2505	2	30	28	2	1	1	1	0.5	2	2	18.5185	18.5185	9.25926	37.037	37.037	24.0741	6	6.5	6.5	9	9	50	54.1667	54.1667	75	75	61.6667	15	19	15.5	17	14.5	62.5	79.1667	64.5833	70.8333	60.4167	67.5
51	1	1	6.4	21	37.2	2490	1	33	29	1	1	4	4	2.5	2	2	62.5	62.5	39.0625	31.25	31.25	45.3125	9	10	7	7.5	7	75	83.3333	58.3333	62.5	58.3333	67.5	22	23	21	23.5	19.5	91.6667	95.8333	87.5	97.9167	81.25	90.8333
52	1	1	4.1	21	37.6	2540	2	28	30	1	2	3	3	1	2	2.5	73.1707	73.1707	24.3902	48.7805	60.9756	56.0976	12	6	6	6	6.5	100	50	50	50	54.1667	60.8333	25	21	20	19	20.5	104.167	87.5	83.3333	79.1667	85.4167	87.9167
53	1	1	3.3	22	38	3500	1	27	28	1	2	1	3	3	1	1.5	30.303	90.9091	90.9091	30.303	45.4545	57.5758	5.5	7	7.5	9	10	45.8333	58.3333	62.5	75	83.3333	65	25	27.5	27	26	25.5	104.167	114.583	112.5	108.333	106.25	109.167
54	1	1	3.9	11	39	3560	2	44	43	2	1	1	1	2	3	3	25.641	25.641	51.2821	76.9231	76.9231	51.2821	8	8	11	11	11	66.6667	66.6667	91.6667	91.6667	91.6667	81.6667	23	22	23.5	21.5	21.5	95.8333	91.6667	97.9167	89.5833	89.5833	92.9167
55	1	1	3.4	21	40	4010	2	40	40	1	2	1	3	3	1	1.5	29.4118	88.2353	88.2353	29.4118	44.1176	55.8824	7.5	9.5	10	9	9	62.5	79.1667	83.3333	75	75	75	19	20.5	18	18.5	19	79.1667	85.4167	75	77.0833	79.1667	79.1667
56	1	2	5.1	31	38	3980	2	29	26	1	2	2	3	5	5.5	5.5	39.2157	58.8235	98.0392	107.843	107.843	82.3529	8	8	7	7	11	66.6667	66.6667	58.3333	58.3333	91.6667	68.3333	23.5	26	21	21.5	23	97.9167	108.333	87.5	89.5833	95.8333	95.8333
57	1	2	6.8	11	38	3970	1	30	26	1	1	4	4	2.5	2	2	58.8235	58.8235	36.7647	29.4118	29.4118	42.6471	11	9	8.5	8	9.5	91.6667	75	70.8333	66.6667	79.1667	76.6667	15	18	17	19.5	21	62.5	75	70.8333	81.25	87.5	75.4167
58	1	2	4.8	11	37.6	3215	2	28	28	2	1	2	1	2	2	3	41.6667	20.8333	41.6667	41.6667	62.5	41.6667	9	7.5	7	8	10	75	62.5	58.3333	66.6667	83.3333	69.1667	18	24.5	26	25.5	25	75	102.083	108.333	106.25	104.167	99.1667
59	1	1	3.7	21	38	2660	2	29	27	2	2	1	1	2	3	3	27.027	27.027	54.0541	81.0811	81.0811	54.0541	10	7	7.5	9	9	83.3333	58.3333	62.5	75	75	70.8333	13	19	21.5	24	25	54.1667	79.1667	89.5833	100	104.167	85.4167
60	1	1	5.4	11	39	2675	2	29	28	2	2	2	2.5	4	4.5	5	37.037	46.2963	74.0741	83.3333	92.5926	66.6667	12	12	12.5	11	13	100	100	104.167	91.6667	108.333	100.833	17	20	23	19	22.5	70.8333	83.3333	95.8333	79.1667	93.75	84.5833
61	1	2	6.3	11	37	2500	2	34	33	1	1	3	3	3	4	3	47.619	47.619	47.619	63.4921	47.619	50.7937	4.5	6	5.5	5	4.5	37.5	50	45.8333	41.6667	37.5	42.5	21.5	22.5	23	23	17	89.5833	93.75	95.8333	95.8333	70.8333	89.1667
62	1	2	4.2	11	40	3920	1	31	31	1	2	1.5	2	2.5	4	4	35.7143	47.619	59.5238	95.2381	95.2381	66.6667	8	7.5	9	9.5	10	66.6667	62.5	75	79.1667	83.3333	73.3333	20	20	20.5	21	20.5	83.3333	83.3333	85.4167	87.5	85.4167	85
63	1	2	3.2	22	38.4	3720	2	27	22	2	1	1	3	3	1	1.5	31.25	93.75	93.75	31.25	46.875	59.375	10	10	8	8	7	83.3333	83.3333	66.6667	66.6667	58.3333	71.6667	25.5	17	10.5	13.5	14.5	106.25	70.8333	43.75	56.25	60.4167	67.5
64	1	1	3.3	11	39.5	3210	2	25	23	2	2	1	3	3	1	1.5	30.303	90.9091	90.9091	30.303	45.4545	57.5758	7	7	7	9	10	58.3333	58.3333	58.3333	75	83.3333	66.6667	17	17	13.5	16	19	70.8333	70.8333	56.25	66.6667	79.1667	68.75
65	1	1	4.9	12	40	2905	1	28	23	2	2	3	3	1	2	2.5	61.2245	61.2245	20.4082	40.8163	51.0204	46.9388	13	8	8	9	9	108.333	66.6667	66.6667	75	75	78.3333	20	21.5	21	22.5	20	83.3333	89.5833	87.5	93.75	83.3333	87.5
66	1	1	5.6	42	37	2400	2	44	34	2	1	4	4	2.5	2	2	71.4286	71.4286	44.6429	35.7143	35.7143	51.7857	9	9	9	7.5	7	75	75	75	62.5	58.3333	69.1667	15.5	14	19	19	14.5	64.5833	58.3333	79.1667	79.1667	60.4167	68.3333
67	1	1	3.9	33	37	2505	2	39	38	2	1	1	1	2	3	3	25.641	25.641	51.2821	76.9231	76.9231	51.2821	11	11	11.5	10	10.5	91.6667	91.6667	95.8333	83.3333	87.5	90	20.5	20	22	23.5	26.5	85.4167	83.3333	91.6667	97.9167	110.417	93.75
68	1	2	3.3	11	38	3333	2	33	30	1	2	1	1	1	1	2	30.303	30.303	30.303	30.303	60.6061	36.3636	9	9.5	8.5	8	9	75	79.1667	70.8333	66.6667	75	73.3333	20.5	21	23	16.5	26	85.4167	87.5	95.8333	68.75	108.333	89.1667
69	1	2	3.1	21	37	2350	2	31	30	1	1	3	1	1	2	2	96.7742	32.2581	32.2581	64.5161	64.5161	58.0645	7	9	9.5	10	10	58.3333	75	79.1667	83.3333	83.3333	75.8333	21.5	20	19.5	24	24	89.5833	83.3333	81.25	100	100	90.8333
70	1	1	4.7	11	36.1	2390	2	29	28	1	2	1.5	2.5	2.5	4	4	31.9149	53.1915	53.1915	85.1064	85.1064	61.7021	8	9	10.5	7	7.5	66.6667	75	87.5	58.3333	62.5	70	17	17.5	12.5	13.5	13	70.8333	72.9167	52.0833	56.25	54.1667	61.25
71	1	1	5.8	11	35	2025	2	28	28	2	1	4	4	2.5	2	2	68.9655	68.9655	43.1034	34.4828	34.4828	50	6	6.5	7	8.5	6	50	54.1667	58.3333	70.8333	50	56.6667	16	20	14.5	17.5	19	66.6667	83.3333	60.4167	72.9167	79.1667	72.5
72	1	2	3.9	11	34.3	2070	2	43	29	2	2	0.5	1.5	1.5	2	2	12.8205	38.4615	38.4615	51.2821	51.2821	38.4615	7	8	7.5	11	11	58.3333	66.6667	62.5	91.6667	91.6667	74.1667	20	21	23	18	23	83.3333	87.5	95.8333	75	95.8333	87.5
73	1	2	4.1	11	30.2	1250	1	30	29	2	2	2	1	2	2	3	48.7805	24.3902	48.7805	48.7805	73.1707	48.7805	9	9	9.5	9	10	75	75	79.1667	75	83.3333	77.5	19	17	15	15.5	15.5	79.1667	70.8333	62.5	64.5833	64.5833	68.3333
74	1	1	4.6	21	37	2560	1	33	31	1	2	2	1	2	2	3	43.4783	21.7391	43.4783	43.4783	65.2174	43.4783	10.5	10.5	7.5	7	8.5	87.5	87.5	62.5	58.3333	70.8333	73.3333	20	15	23	14.5	14	83.3333	62.5	95.8333	60.4167	58.3333	72.0833
75	1	1	4.6	11	37.1	2540	2	31	31	1	1	1.5	2	2.5	4	4	32.6087	43.4783	54.3478	86.9565	86.9565	60.8696	11	11	10	10	10	91.6667	91.6667	83.3333	83.3333	83.3333	86.6667	16	16.5	17.5	18	19	66.6667	68.75	72.9167	75	79.1667	72.5
76	1	1	5	11	37.2	2485	1	28	26	2	1	4	4	2.5	2	2	80	80	50	40	40	58	5	5	6	6.5	7	41.6667	41.6667	50	54.1667	58.3333	49.1667	19	20	15	17	20	79.1667	83.3333	62.5	70.8333	83.3333	75.8333
77	1	1	5	11	38	4020	2	40	40	1	2	3.5	4.5	2	2	3	70	90	40	40	60	60	8	8.5	10	10	9.5	66.6667	70.8333	83.3333	83.3333	79.1667	76.6667	14	14	14.5	15.5	13.5	58.3333	58.3333	60.4167	64.5833	56.25	59.5833
78	1	1	3.1	11	39	3700	1	41	31	2	1	1	1	1	1	2	32.2581	32.2581	32.2581	32.2581	64.5161	38.7097	12.5	12	12	9	9	104.167	100	100	75	75	90.8333
79	1	1	3.3	11	31.1	995	1	31	25	1	2	2	1	2	1	1	60.6061	30.303	60.6061	30.303	30.303	42.4242	4	4	6	5	5.5	33.3333	33.3333	50	41.6667	45.8333	40.8333
80	1	2	4.4	11	31.2	1106	1	34	26	2	1	1.5	2	2.5	4	4	34.0909	45.4545	56.8182	90.9091	90.9091	63.6364	6.5	6	8.5	8	9	54.1667	50	70.8333	66.6667	75	63.3333
81	1	2	4.2	31	30.2	855	2	26	30	1	2	2	1	2	2	3	47.619	23.8095	47.619	47.619	71.4286	47.619	7	7.5	7	7	7.5	58.3333	62.5	58.3333	58.3333	62.5	60
82	1	2	6.1	22	38	4000	1	40	45	2	1	3	3	3	4	3	49.1803	49.1803	49.1803	65.5738	49.1803	52.459	10	8	8	8.5	9	83.3333	66.6667	66.6667	70.8333	75	72.5
83	1	2	3.1	22	38	3700	1	27	28	2	2	1	1	1	0.5	0.5	32.2581	32.2581	32.2581	16.129	16.129	25.8065	8.5	7.5	7	9	9	70.8333	62.5	58.3333	75	75	68.3333
84	1	1	3.9	11	37.6	3150	2	28	29	1	1	1	2	2	0.5	0.5	25.641	51.2821	51.2821	12.8205	12.8205	30.7692	10	10	9	7.5	7	83.3333	83.3333	75	62.5	58.3333	72.5
85	1	2	4.8	11	37	3050	2	30	30	1	1	0.5	2	2	2	2	10.4167	41.6667	41.6667	41.6667	41.6667	35.4167	9	9	7.5	7	6.5	75	75	62.5	58.3333	54.1667	65
86	1	1	4.5	11	37	3020	2	30	30	1	2	3	3	1	2	2.5	66.6667	66.6667	22.2222	44.4444	55.5556	51.1111	13	13.5	10	10	11.5	108.333	112.5	83.3333	83.3333	95.8333	96.6667
87	1	1	3.5	11	37	3020	2	31	31	2	1	1	2	1	2	1	28.5714	57.1429	28.5714	57.1429	28.5714	40	5.5	5	5	4	4.5	45.8333	41.6667	41.6667	33.3333	37.5	40
88	1	1	5.5	21	38	3400	2	30	27	2	1	4	3	2	1	1	72.7273	54.5455	36.3636	18.1818	18.1818	40	7	8	8.5	9	8.5	58.3333	66.6667	70.8333	75	70.8333	68.3333
89	1	1	4.5	11	37.1	2505	2	40	41	1	2	1.5	2	2.5	4	4	33.3333	44.4444	55.5556	88.8889	88.8889	62.2222	8	6	6.5	7	10	66.6667	50	54.1667	58.3333	83.3333	62.5
90	1	1	3.7	11	37	2500	1	43	44	2	2	2	1	1	0.5	1	54.0541	27.027	27.027	13.5135	27.027	29.7297	14	12	7	7	8	116.667	100	58.3333	58.3333	66.6667	80
91	1	1	3.8	12	37	2460	1	29	29	1	1	0.5	0.5	0.5	1	1	13.1579	13.1579	13.1579	26.3158	26.3158	18.4211	9	9.5	7.5	8	9.5	75	79.1667	62.5	66.6667	79.1667	72.5
92	1	1	4.9	11	36.5	2440	2	31	30	2	1	3	3	1	2.5	2.5	61.2245	61.2245	20.4082	51.0204	51.0204	48.9796	6.5	6	6.5	8	9	54.1667	50	54.1667	66.6667	75	60
93	1	1	6.1	11	30.2	1020	2	25	26	1	1	3	3	3	4	3	49.1803	49.1803	49.1803	65.5738	49.1803	52.459	7	7	7	8	9	58.3333	58.3333	58.3333	66.6667	75	63.3333
94	1	2	3	21	33.4	1125	2	27	26	1	2	1	1	2	3	3	33.3333	33.3333	66.6667	100	100	66.6667	5	5	6	6.5	5.5	41.6667	41.6667	50	54.1667	45.8333	46.6667
95	1	2	4.5	21	27.2	650	2	28	26	2	1	2	2	2	2	2.5	44.4444	44.4444	44.4444	44.4444	55.5556	46.6667	8	8.5	7.5	8.5	9	66.6667	70.8333	62.5	70.8333	75	69.1667
96	1	1	5.7	11	38	3115	1	27	25	1	2	2.5	2.5	4	4	3	43.8596	43.8596	70.1754	70.1754	52.6316	56.1404	10	11	10	7.5	9.5	83.3333	91.6667	83.3333	62.5	79.1667	80
97	1	1	6	11	39	3240	1	25	24	2	1	3	3	3	4	3	50	50	50	66.6667	50	53.3333	9	8.5	9.5	10	7	75	70.8333	79.1667	83.3333	58.3333	73.3333
98	1	2	3.2	41	32.5	2040	2	27	24	1	2	1	1	1	1	1	31.25	31.25	31.25	31.25	31.25	31.25	7	9	6	7	6.5	58.3333	75	50	58.3333	54.1667	59.1667
99	1	2	3.8	41	32.5	2050	1	27	24	1	1	1	1	2	2	1	26.3158	26.3158	52.6316	52.6316	26.3158	36.8421	4	4.5	7	6	7	33.3333	37.5	58.3333	50	58.3333	47.5
100	1	1	3.8	22	40	4020	2	29	29	2	2	1	1	2	3	3	26.3158	26.3158	52.6316	78.9474	78.9474	52.6316	8	9	8.5	9	7	66.6667	75	70.8333	75	58.3333	69.1667
101	1	2	4	11	39	3010	1	30	27	2	1	2	1	2	2	3	50	25	50	50	75	50	8	7	8.5	9	6	66.6667	58.3333	70.8333	75	50	64.1667
102	1	1	5	11	39	3010	2	27	23	1	2	2	2	1.5	0.5	2	40	40	30	10	40	32	7	6	5.5	4	4	58.3333	50	45.8333	33.3333	33.3333	44.1667
103	1	2	5	21	37	2090	2	25	24	1	2	2	2	3	3	3	40	40	60	60	60	52	8	8.5	9	11	11	66.6667	70.8333	75	91.6667	91.6667	79.1667
104	1	1	6	11	38	3340	2	26	25	1	1	3	3	3	4	3	50	50	50	66.6667	50	53.3333
105	1	2	4.1	22	37	2560	1	44	46	2	1	1.5	2	2.5	4	4	36.5854	48.7805	60.9756	97.561	97.561	68.2927
106	1	1	4.7	11	38	2430	1	39	36	1	2	1.5	2	2.5	4	4	31.9149	42.5532	53.1915	85.1064	85.1064	59.5745
107	1	2	3.5	22	38	2850	1	39	37	2	2	1	1	1	1	1	28.5714	28.5714	28.5714	28.5714	28.5714	28.5714
108	1	1	3.3	11	36.3	2367	2	28	27	2	1	1	1	2	3	3	30.303	30.303	60.6061	90.9091	90.9091	60.6061
109	1	1	3.5	11	34	2000	2	40	35	1	1	1	1	2	3	3	28.5714	28.5714	57.1429	85.7143	85.7143	57.1429
110	1	2	5.6	11	37	2500	1	35	38	2	1	2.5	2.5	2.5	3.5	4.5	44.6429	44.6429	44.6429	62.5	80.3571	55.3571
111	1	2	5.6	11	38	3100	1	29	29	1	2	3	3	5	2.5	4	53.5714	53.5714	89.2857	44.6429	71.4286	62.5
112	1	1	6	11	38	3020	2	30	27	2	2	4	4	2	2	4	66.6667	66.6667	33.3333	33.3333	66.6667	53.3333
113	1	1	3	11	39	3200	2	27	23	1	2	1	3	3	1	1.5	33.3333	100	100	33.3333	50	63.3333
114	1	1	4	32	39	3130	1	29	26	2	2	1.5	2	2.5	4	4	37.5	50	62.5	100	100	70
115	1	2	4.1	21	38	3150	2	27	24	2	1	1.5	2	2.5	4	4	36.5854	48.7805	60.9756	97.561	97.561	68.2927
116	1	1	5	32	38	2640	1	28	32	1	1	3	4	2	1	1	60	80	40	20	20	44
117	1	1	3	11	39	2940	1	29	25	2	2	1	0.5	0.5	2	3	33.3333	16.6667	16.6667	66.6667	100	46.6667
118	1	1	6.6	11	33	2935	2	33	30	1	2	1.5	1.5	4	4	5.5	22.7273	22.7273	60.6061	60.6061	83.3333	50
119	1	2	5.2	21	34.4	1999	2	30	30	2	2	2	2	2	2	1	38.4615	38.4615	38.4615	38.4615	19.2308	34.6154
120	1	2	3	21	37	2505	2	35	29	1	1	1	1	2	3	3	33.3333	33.3333	66.6667	100	100	66.6667
121	1	2	3	21	37.2	2510	1	37	37	1	2	1	1	1	1	1	33.3333	33.3333	33.3333	33.3333	33.3333	33.3333
122	1	1	3	11	37	2503	1	49	29	2	1	1	3	3	1	1.5	33.3333	100	100	33.3333	50	63.3333
123	1	1	4	11	38	2600	2	30	24	2	2	2	2	1.5	0.5	2	50	50	37.5	12.5	50	40
124	1	2	5	11	38	2670	2	30	32	1	1	2	3	2	3	2.5	40	60	40	60	50	50
125	1	2	3	11	38	2980	2	29	27	2	1	1	3	3	1	1.5	33.3333	100	100	33.3333	50	63.3333
126	1	1	3.1	11	38	2990	2	31	30	1	2	1	1	0.5	2	1	32.2581	32.2581	16.129	64.5161	32.2581	35.4839
127	1	1	6	42	37	2550	1	31	30	2	2	1.5	1.5	4	4	5.5	25	25	66.6667	66.6667	91.6667	55
128	1	1	3.2	21	37.6	2560	2	30	26	2	2	1	1	2	3	3	31.25	31.25	62.5	93.75	93.75	62.5
129	1	2	4.2	11	37	2600	2	26	25	1	2	3	3	3	3	2.5	71.4286	71.4286	71.4286	71.4286	59.5238	69.0476
130	1	1	5	22	37.1	2778	2	25	23	2	2	2	2	2.5	2	4	40	40	50	40	80	50
131	1	1	4	11	39	4010	2	44	33	1	2	2	2	1.5	0.5	2	50	50	37.5	12.5	50	40
132	1	1	3	11	38	3890	2	30	28	2	2	1	1	1	1	1	33.3333	33.3333	33.3333	33.3333	33.3333	33.3333
133	1	2	3	22	38.5	3760	2	30	29	1	2	1	1	1	1	1	33.3333	33.3333	33.3333	33.3333	33.3333	33.3333
134	1	2	4.7	11	28	702	1	40	36	1	1	3	3	2	2	3	63.8298	63.8298	42.5532	42.5532	63.8298	55.3191
135	1	1	3.9	11	28	825	2	30	27	2	1	1	1	0.5	2	2	25.641	25.641	12.8205	51.2821	51.2821	33.3333
136	1	2	6.1	11	30	950	2	31	29	2	1	1.5	1.5	4	4	5.5	24.5902	24.5902	65.5738	65.5738	90.1639	54.0984
137	1	1	5.1	11	37.2	2600	2	34	32	1	1	3	4	2	2.5	4	58.8235	78.4314	39.2157	49.0196	78.4314	60.7843
138	1	1	5.9	11	37	2671	1	31	39	2	2	2	2	1.5	0.5	2	33.8983	33.8983	25.4237	8.47458	33.8983	27.1186
139	1	2	4.4	11	40	3700	2	26	25	1	1	3	3	1	2	2.5	68.1818	68.1818	22.7273	45.4545	56.8182	52.2727
140	1	2	4.1	11	38	3200	2	24	24	1	1	3	3	1	2.5	2.5	73.1707	73.1707	24.3902	60.9756	60.9756	58.5366
141	1	2	3.8	22	35	1670	2	34	32	2	1	1	1	0.5	2	2	26.3158	26.3158	13.1579	52.6316	52.6316	34.2105
142	1	1	4.6	11	36	2230	2	37	33	1	1	2	2	1	1.5	4	43.4783	43.4783	21.7391	32.6087	86.9565	45.6522
143	1	1	5	11	37	2560	2	38	35	2	2	4	4	2.5	2	2	80	80	50	40	40	58
144	1	2	4	11	38	2600	2	27	26	1	1	3	2.5	4	3.5	4	75	62.5	100	87.5	100	85
145	1	1	3.4	11	33.4	1870	2	29	26	2	2	2	1.5	2	3	1.5	58.8235	44.1176	58.8235	88.2353	44.1176	58.8235
146	1	2	3.7	11	33.4	1895	2	29	26	2	1	1.5	2	2	1	1.5	40.5405	54.0541	54.0541	27.027	40.5405	43.2432
147	1	1	3.3	21	37	2466	2	30	30	1	2	1	1	1	1	1.5	30.303	30.303	30.303	30.303	45.4545	33.3333
148	1	1	5.8	21	37.6	2540	2	30	28	1	1	2	2	3	3.5	4	34.4828	34.4828	51.7241	60.3448	68.9655	50
149	1	2	6	11	38.2	2670	2	33	31	1	1	1.5	1.5	4	4	5.5	25	25	66.6667	66.6667	91.6667	55
150	1	1	3.9	31	33.2	1940	2	31	28	1	2	1	1	0.5	2	2	25.641	25.641	12.8205	51.2821	51.2821	33.3333
151	1	2	3.1	32	38	2750	1	32	27	2	2	1	1	1	1	1	32.2581	32.2581	32.2581	32.2581	32.2581	32.2581
152	1	1	4	33	38	2780	1	32	30	2	1	3	3	1	3	2.5	75	75	25	75	62.5	62.5
153	1	1	5.8	11	37	2560	2	28	26	2	1	2	2	1.5	0.5	2	34.4828	34.4828	25.8621	8.62069	34.4828	27.5862
1	2	1	3.1	11	39	2650	1	35	36	1	1	2	3	2	3	2.5	64.5161	96.7742	64.5161	96.7742	80.6452	80.6452	12	14.5	13	12	10	100	120.833	108.333	100	83.3333	102.5	16	16.5	14	17	17.5	66.6667	68.75	58.3333	70.8333	72.9167	67.5	25	35	23	83	23
2	2	1	3.5	31	40.5	3228	1	37	30	1	2	1	3	3	1	1.5	28.5714	85.7143	85.7143	28.5714	42.8571	54.2857	7	8	7	7.5	9	58.3333	66.6667	58.3333	62.5	75	64.1667	21	21.5	25	25	25	87.5	89.5833	104.167	104.167	104.167	97.9167	49	55	28	132	29
3	2	1	4.3	11	37.3	2560	2	28	25	2	2	1	1	0.5	2	1	23.2558	23.2558	11.6279	46.5116	23.2558	25.5814	9	8.5	8	9	7.5	75	70.8333	66.6667	75	62.5	70	24	24	23.5	23	17	100	100	97.9167	95.8333	70.8333	92.9167	53	56	39	148	30
4	2	2	3	11	30	1340	2	29	25	1	2	1	1	1	1	1	33.3333	33.3333	33.3333	33.3333	33.3333	33.3333	11	10	10	11	7	91.6667	83.3333	83.3333	91.6667	58.3333	81.6667	19	19.5	22	16.5	15.5	79.1667	81.25	91.6667	68.75	64.5833	77.0833	32	35	34	101	13
5	2	1	3.6	11	37.6	2550	1	28	30	2	2	3	3	2	2	3	83.3333	83.3333	55.5556	55.5556	83.3333	72.2222	10	10	9.5	9	8.5	83.3333	83.3333	79.1667	75	70.8333	78.3333	20	20	20	20	20.5	83.3333	83.3333	83.3333	83.3333	85.4167	83.75	38	30	31	99	17
6	2	1	6.1	11	32.2	1690	2	24	24	2	1	1	1	0.5	2	2	16.3934	16.3934	8.19672	32.7869	32.7869	21.3115	7	8	9	7.5	9	58.3333	66.6667	75	62.5	75	67.5	13	15	12	10	11.5	54.1667	62.5	50	41.6667	47.9167	51.25	36	29	28	93	17
7	2	1	6.1	21	38	2590	1	29	27	2	2	1.5	1.5	4	4	5.5	24.5902	24.5902	65.5738	65.5738	90.1639	54.0984	13	11	5	6	7	108.333	91.6667	41.6667	50	58.3333	70	21	21	18	18.5	19	87.5	87.5	75	77.0833	79.1667	81.25	25	44	23	92	28
8	2	1	3.5	11	38.1	3020	2	34	31	2	2	3	4	2	2.5	4	85.7143	114.286	57.1429	71.4286	114.286	88.5714	4	4	4	5	3	33.3333	33.3333	33.3333	41.6667	25	33.3333	22.5	21.5	21.5	22	22	93.75	89.5833	89.5833	91.6667	91.6667	91.25	21	18	19	58	30
9	2	2	4.4	31	39.3	3500	2	36	33	1	1	2	2	1.5	0.5	2	45.4545	45.4545	34.0909	11.3636	45.4545	36.3636	4	5	4	4	5	33.3333	41.6667	33.3333	33.3333	41.6667	36.6667	24.5	23	22	21	19	102.083	95.8333	91.6667	87.5	79.1667	91.25	33	24	17	74	31
10	2	1	4.7	22	29	1020	2	40	39	1	2	3	3	1	2	2.5	63.8298	63.8298	21.2766	42.5532	53.1915	48.9362	6	6	6	6	6.5	50	50	50	50	54.1667	50.8333	23	22	22.5	22	16	95.8333	91.6667	93.75	91.6667	66.6667	87.9167	17	23	30	70	19
11	2	2	4.5	21	28	995	2	42	40	1	1	1.5	2	2.5	4	4	33.3333	44.4444	55.5556	88.8889	88.8889	62.2222	7	8	7	6.5	6	58.3333	66.6667	58.3333	54.1667	50	57.5	24.5	24.5	24.5	21	23	102.083	102.083	102.083	87.5	95.8333	97.9167	29	30	31	90	20
12	2	1	4.3	22	30.5	1130	2	39	35	2	2	1	1	1	1	1	23.2558	23.2558	23.2558	23.2558	23.2558	23.2558	8	8.5	7	5.5	9	66.6667	70.8333	58.3333	45.8333	75	63.3333	22.5	15.5	14.5	14.5	14	93.75	64.5833	60.4167	60.4167	58.3333	67.5	34	31	19	84	20
13	2	2	5	22	40	2910	2	33	33	1	1	1	1	2	3	3	20	20	40	60	60	40	7	7.5	8	8.5	6.5	58.3333	62.5	66.6667	70.8333	54.1667	62.5	14	17.5	15	20.5	20.5	58.3333	72.9167	62.5	85.4167	85.4167	72.9167	39	32	19	90	22
14	2	1	3.3	22	41	4005	1	26	24	2	2	1	1	2	3	3	30.303	30.303	60.6061	90.9091	90.9091	60.6061	6	5	3.5	5.5	4	50	41.6667	29.1667	45.8333	33.3333	40	17	19	18	16.5	17	70.8333	79.1667	75	68.75	70.8333	72.9167	41	37	38	116	25
15	2	1	4.1	11	39	2670	1	31	28	1	1	2.5	2.5	2.5	3.5	4.5	60.9756	60.9756	60.9756	85.3659	109.756	75.6098	3	3.5	6	7	9	25	29.1667	50	58.3333	75	47.5	18	20.5	20	21	17	75	85.4167	83.3333	87.5	70.8333	80.4167	55	30	30	115	29
16	2	2	5.2	21	42	3390	2	32	27	2	1	2	2.5	4	4.5	5	38.4615	48.0769	76.9231	86.5385	96.1538	69.2308	3	3	5	6	7	25	25	41.6667	50	58.3333	40	25	22	18.5	24.5	24	104.167	91.6667	77.0833	102.083	100	95	59	24	32	115	30
17	2	1	5.9	21	31.5	1820	2	32	30	2	1	3	3	3	4	3	50.8475	50.8475	50.8475	67.7966	50.8475	54.2373	5	6	6	7	6	41.6667	50	50	58.3333	50	50	17.5	17.5	20	20.5	21.5	72.9167	72.9167	83.3333	85.4167	89.5833	80.8333	13	23	34	70	33
18	2	2	4.2	32	35.6	2040	2	28	26	1	2	1.5	2	2.5	4	4	35.7143	47.619	59.5238	95.2381	95.2381	66.6667	12.5	11	10.5	10	12.5	104.167	91.6667	87.5	83.3333	104.167	94.1667	18	19	22	23	17.5	75	79.1667	91.6667	95.8333	72.9167	82.9167	18	21	16	55	14
19	2	2	5.5	11	37	2505	1	27	25	1	2	1	3	3	1	1.5	18.1818	54.5455	54.5455	18.1818	27.2727	34.5455	7	7	8	9	8	58.3333	58.3333	66.6667	75	66.6667	65	19.5	23	21	21	15.5	81.25	95.8333	87.5	87.5	64.5833	83.3333	15	20	19	54	12
20	2	2	4.6	11	36.3	2470	1	27	25	1	1	1	3	3	1	1.5	21.7391	65.2174	65.2174	21.7391	32.6087	41.3043	6	11	11	11	11.5	50	91.6667	91.6667	91.6667	95.8333	84.1667	25.5	20	23.5	23	22	106.25	83.3333	97.9167	95.8333	91.6667	95	19	20	24	63	12
21	2	1	4.1	11	38.1	2805	2	25	23	1	2	4	4	2.5	2	2	97.561	97.561	60.9756	48.7805	48.7805	70.7317	9	8	7	6	5.5	75	66.6667	58.3333	50	45.8333	59.1667	18.5	19.5	18.5	22.5	23	77.0833	81.25	77.0833	93.75	95.8333	85	23	28	23	74	19
22	2	2	4.1	11	37	2510	2	44	33	2	2	2	4	4	3	1.5	48.7805	97.561	97.561	73.1707	36.5854	70.7317	4	4	4	4	7	33.3333	33.3333	33.3333	33.3333	58.3333	38.3333	20	20	24	25	26.5	83.3333	83.3333	100	104.167	110.417	96.25	29	27	27	83	22
23	2	2	5.2	11	37	2520	2	30	28	2	1	2.5	3.5	4	4	2	48.0769	67.3077	76.9231	76.9231	38.4615	61.5385	7	5.5	6	6	5	58.3333	45.8333	50	50	41.6667	49.1667	13.5	11	8	10	9.5	56.25	45.8333	33.3333	41.6667	39.5833	43.3333	27	35	35	97	45
24	2	2	4.6	21	40	2670	2	30	29	1	1	5	5	3	3	1	108.696	108.696	65.2174	65.2174	21.7391	73.913	4	9	10	10	7.5	33.3333	75	83.3333	83.3333	62.5	67.5	13	13	14	14.5	14	54.1667	54.1667	58.3333	60.4167	58.3333	57.0833	30	35	50	115	41
25	2	1	4.9	21	39.2	3300	1	40	36	2	2	3.5	4.5	2	6	4	71.4286	91.8367	40.8163	122.449	81.6327	81.6327	14	12	12.5	11	11	116.667	100	104.167	91.6667	91.6667	100.833	12	10	10.5	11.5	11	50	41.6667	43.75	47.9167	45.8333	45.8333	15	40	16	71	40
26	2	1	4.3	21	38.5	3010	2	30	27	2	2	3	3	3	3	3	69.7674	69.7674	69.7674	69.7674	69.7674	69.7674	6	8	9.5	9.5	9	50	66.6667	79.1667	79.1667	75	70	9	12	14.5	16.5	16	37.5	50	60.4167	68.75	66.6667	56.6667	15	30	50	95	50
27	2	2	4.2	11	38.6	2750	2	31	29	1	1	1	1	1	0.5	1	23.8095	23.8095	23.8095	11.9048	23.8095	21.4286	7	8	8	9	8	58.3333	66.6667	66.6667	75	66.6667	66.6667	18.5	19.5	19	17.5	17	77.0833	81.25	79.1667	72.9167	70.8333	76.25	17	20	24	61	16
28	2	2	4	11	31.2	1219	2	34	32	2	2	1.5	1.5	4	4	5.5	37.5	37.5	100	100	137.5	82.5	10	10	8	8	9	83.3333	83.3333	66.6667	66.6667	75	75	22	20	21	23.5	23	91.6667	83.3333	87.5	97.9167	95.8333	91.25	13	17	30	60	18
29	2	2	5.2	32	33.2	1565	2	31	39	1	2	1	1	0.5	2	2	19.2308	19.2308	9.61538	38.4615	38.4615	25	10	7.5	8	8.5	9	83.3333	62.5	66.6667	70.8333	75	71.6667	14.5	17.5	18	19	19	60.4167	72.9167	75	79.1667	79.1667	73.3333	31	19	28	78	33
30	2	1	5.8	31	33.2	1793	2	27	24	2	1	1	1	1	1	1	17.2414	17.2414	17.2414	17.2414	17.2414	17.2414	7	7.5	7.5	7.5	7.5	58.3333	62.5	62.5	62.5	62.5	61.6667	14	10	10.5	11	12.5	58.3333	41.6667	43.75	45.8333	52.0833	48.3333	35	30	29	94	34
31	2	2	6.9	41	40	2600	1	28	32	1	2	3	3	1	2	2.5	43.4783	43.4783	14.4928	28.9855	36.2319	33.3333	6	7.5	7	8	8	50	62.5	58.3333	66.6667	66.6667	60.8333	17.5	19	19	21	21	72.9167	79.1667	79.1667	87.5	87.5	81.25	32	34	30	96
32	2	1	3.2	11	38	2540	2	29	25	2	1	2	2	1.5	0.5	2	62.5	62.5	46.875	15.625	62.5	50	6	6	6	7.5	7	50	50	50	62.5	58.3333	54.1667	22	20	20.5	19.5	19	91.6667	83.3333	85.4167	81.25	79.1667	84.1667	36	28	27	91
33	2	1	4.4	11	38.1	2670	1	33	30	1	2	1.5	1.5	4	4	5.5	34.0909	34.0909	90.9091	90.9091	125	75	9.5	9	10	10.5	11	79.1667	75	83.3333	87.5	91.6667	83.3333	23	24.5	24.5	23	26	95.8333	102.083	102.083	95.8333	108.333	100.833	20	21	22	63
34	2	1	3.1	21	38	2985	1	29	25	2	2	3	3.5	5	5	2.5	96.7742	112.903	161.29	161.29	80.6452	122.581	12	8	8	8	11	100	66.6667	66.6667	66.6667	91.6667	78.3333	20	19	23	22	17.5	83.3333	79.1667	95.8333	91.6667	72.9167	84.5833	22	17	33	72
35	2	1	6.2	11	37	2660	1	33	30	1	1	3	4	2	2.5	4	48.3871	64.5161	32.2581	40.3226	64.5161	50	10.5	10	9	9.5	7	87.5	83.3333	75	79.1667	58.3333	76.6667	23	18.5	19.5	23	22.5	95.8333	77.0833	81.25	95.8333	93.75	88.75	19	15	33	67
36	2	2	4.9	11	39	2980	1	30	30	2	2	2	2	1.5	0.5	2	40.8163	40.8163	30.6122	10.2041	40.8163	32.6531	7.5	7	6	6.5	8	62.5	58.3333	50	54.1667	66.6667	58.3333	19	15.5	17	20	20.5	79.1667	64.5833	70.8333	83.3333	85.4167	76.6667	24	40	21	85
37	2	1	3.3	21	35.5	2375	2	35	29	1	1	3	3	1	2.5	1	90.9091	90.9091	30.303	75.7576	30.303	63.6364	5.5	11	9	10	10.5	45.8333	91.6667	75	83.3333	87.5	76.6667	23	17	17	21.5	19	95.8333	70.8333	70.8333	89.5833	79.1667	81.25	28	13	13	54
38	2	1	6	11	37	2540	1	37	37	2	1	1.5	2	4	2	6	25	33.3333	66.6667	33.3333	100	51.6667	10	9	9	9	9	83.3333	75	75	75	75	76.6667	24	24	24.5	23.5	24	100	100	102.083	97.9167	100	100
39	2	2	6	11	38	2990	1	49	29	1	2	1	0.5	5	1	5	16.6667	8.33333	83.3333	16.6667	83.3333	41.6667	12	12	12	11.5	8.5	100	100	100	95.8333	70.8333	93.3333	26	26.5	26	26	26.5	108.333	110.417	108.333	108.333	110.417	109.167
40	2	2	3.3	22	39	3010	2	30	24	1	2	3.5	1.5	4	4	4	106.061	45.4545	121.212	121.212	121.212	103.03	7	7	6.5	7	8	58.3333	58.3333	54.1667	58.3333	66.6667	59.1667	10.5	9.5	7.5	7.5	11	43.75	39.5833	31.25	31.25	45.8333	38.3333
41	2	1	5.1	22	38	3030	2	25	23	1	1	3	3	1	3	2.5	58.8235	58.8235	19.6078	58.8235	49.0196	49.0196	8.5	7	8.5	4	5	70.8333	58.3333	70.8333	33.3333	41.6667	55	14	16.5	16	16	12	58.3333	68.75	66.6667	66.6667	50	62.0833
42	2	2	4.7	12	39.2	3500	2	44	33	2	1	3.5	3	4	5	2.5	74.4681	63.8298	85.1064	106.383	53.1915	76.5957	7	7.5	7	6.5	6	58.3333	62.5	58.3333	54.1667	50	56.6667	20	19	18.5	18	17.5	83.3333	79.1667	77.0833	75	72.9167	77.5
43	2	1	6	11	33.3	3610	2	30	28	2	1	2.5	3	4.5	4	5	41.6667	50	75	66.6667	83.3333	63.3333	11	13.5	14	14.5	15	91.6667	112.5	116.667	120.833	125	113.333	21	19.5	14	19	21	87.5	81.25	58.3333	79.1667	87.5	78.75
44	2	2	4.1	11	40	2790	1	30	29	2	1	3	1.5	1.5	4	3	73.1707	36.5854	36.5854	97.561	73.1707	63.4146	9	6	8	9.5	9	75	50	66.6667	79.1667	75	69.1667	15	15.5	16.5	17	14.5	62.5	64.5833	68.75	70.8333	60.4167	65.4167
45	2	1	4.1	11	41	3405	1	40	36	2	1	2	2	3	2	1	48.7805	48.7805	73.1707	48.7805	24.3902	48.7805	8	7.5	6.5	6	7	66.6667	62.5	54.1667	50	58.3333	58.3333	20	20	20	21.5	21	83.3333	83.3333	83.3333	89.5833	87.5	85.4167
46	2	1	6.1	21	38	2720	2	30	27	2	1	3.5	4	4	5.5	2	57.377	65.5738	65.5738	90.1639	32.7869	62.2951	9	9	6.5	7.5	10	75	75	54.1667	62.5	83.3333	70	17	21	19	17.5	18.5	70.8333	87.5	79.1667	72.9167	77.0833	77.5
47	2	1	6.1	11	38.5	2885	1	31	29	1	2	2	2	1	3	1.5	32.7869	32.7869	16.3934	49.1803	24.5902	31.1475	7	7	6.5	5	8	58.3333	58.3333	54.1667	41.6667	66.6667	55.8333	20	24	18	18.5	23	83.3333	100	75	77.0833	95.8333	86.25
48	2	2	6.7	11	38.2	2840	1	34	32	2	2	3	2	1	3	1.5	44.7761	29.8507	14.9254	44.7761	22.3881	31.3433	11	7	7	7.5	7	91.6667	58.3333	58.3333	62.5	58.3333	65.8333	20	17.5	19	23	22	83.3333	72.9167	79.1667	95.8333	91.6667	84.5833
49	2	1	3.4	11	38.3	2910	2	31	39	2	1	1	0	0.5	2	0.5	29.4118	0	14.7059	58.8235	14.7059	23.5294	3	4	3	5	6.5	25	33.3333	25	41.6667	54.1667	35.8333	23	24	25.5	25.5	26	95.8333	100	106.25	106.25	108.333	103.333
50	2	1	4.1	32	39	3300	2	26	25	2	2	2	1	2	2	3	48.7805	24.3902	48.7805	48.7805	73.1707	48.7805	4	7	6	5	5.5	33.3333	58.3333	50	41.6667	45.8333	45.8333	10	9.5	14	17	8.5	41.6667	39.5833	58.3333	70.8333	35.4167	49.1667
51	2	2	6.6	11	39.1	3340	2	27	26	2	2	2	3	3	5	3.5	30.303	45.4545	45.4545	75.7576	53.0303	50	5	8	9	6	7.5	41.6667	66.6667	75	50	62.5	59.1667	18.5	18	18	19	17.5	77.0833	75	75	79.1667	72.9167	75.8333
52	2	1	5.5	22	39.2	3700	1	29	26	1	1	2.5	2.5	3	3.5	4	45.4545	45.4545	54.5455	63.6364	72.7273	56.3636	10.5	10.5	10	10	10	87.5	87.5	83.3333	83.3333	83.3333	85	19	24	24	21	23.5	79.1667	100	100	87.5	97.9167	92.9167
53	2	2	6.2	11	37.3	2905	1	29	29	2	1	5	4	4.5	2.5	3	80.6452	64.5161	72.5806	40.3226	48.3871	61.2903	8.5	8.5	9	9.5	7.5	70.8333	70.8333	75	79.1667	62.5	71.6667	23	22	17.5	17	22	95.8333	91.6667	72.9167	70.8333	91.6667	84.5833
54	2	1	4.9	22	37.4	2530	1	39	38	2	1	2	4	4	3	1.5	40.8163	81.6327	81.6327	61.2245	30.6122	59.1837	11	7	7	9	9	91.6667	58.3333	58.3333	75	75	71.6667	17	18	20	19.5	23	70.8333	75	83.3333	81.25	95.8333	81.25
55	2	1	4.3	22	38	4070	2	33	30	1	1	2.5	3.5	3.5	4	2	58.1395	81.3953	81.3953	93.0233	46.5116	72.093	12	13	11.5	13.5	15	100	108.333	95.8333	112.5	125	108.333	22	24	17	18	19	91.6667	100	70.8333	75	79.1667	83.3333
56	2	2	6.1	22	37.5	2500	2	31	30	1	2	5	5	3	3	1	81.9672	81.9672	49.1803	49.1803	16.3934	55.7377	15.5	11	11.5	10.5	13.5	129.167	91.6667	95.8333	87.5	112.5	103.333	19	21	22	19	22	79.1667	87.5	91.6667	79.1667	91.6667	85.8333
57	2	1	6	11	30.1	795	2	29	28	1	2	3.5	4.5	2	6	4	58.3333	75	33.3333	100	66.6667	66.6667	10	9	9.5	11.5	10.5	83.3333	75	79.1667	95.8333	87.5	84.1667	20	18	16	19	17	83.3333	75	66.6667	79.1667	70.8333	75
58	2	1	6.2	32	38	2200	2	28	28	2	2	3	3	3	3	3	48.3871	48.3871	48.3871	48.3871	48.3871	48.3871	7	7	6.5	7	8.5	58.3333	58.3333	54.1667	58.3333	70.8333	60	17	19.5	20	20	15.5	70.8333	81.25	83.3333	83.3333	64.5833	76.6667
59	2	1	6.1	33	37	2320	2	43	29	2	2	1	1	1	0.5	1	16.3934	16.3934	16.3934	8.19672	16.3934	14.7541	9	9	8.5	9.5	9	75	75	70.8333	79.1667	75	75	13.5	13	14.5	14	17	56.25	54.1667	60.4167	58.3333	70.8333	60
60	2	2	6.1	21	33.5	2430	2	30	29	1	2	3	2.5	1.5	4	4	49.1803	40.9836	24.5902	65.5738	65.5738	49.1803	5.5	6	8	10	10	45.8333	50	66.6667	83.3333	83.3333	65.8333	23	22	22	21	25	95.8333	91.6667	91.6667	87.5	104.167	94.1667
61	2	1	3.5	22	34.5	2020	2	33	31	2	2	3	1	2	2	5	85.7143	28.5714	57.1429	57.1429	142.857	74.2857	8	4	4	4	4.5	66.6667	33.3333	33.3333	33.3333	37.5	40.8333	19	17	20	19	22.5	79.1667	70.8333	83.3333	79.1667	93.75	81.25
62	2	1	4.5	11	39	2669	2	31	31	1	2	3	1	1	2	2	66.6667	22.2222	22.2222	44.4444	44.4444	40	11	10.5	9	12.5	13.5	91.6667	87.5	75	104.167	112.5	94.1667	24	19	24	23.5	22	100	79.1667	100	97.9167	91.6667	93.75
63	2	2	3.3	11	37	2440	1	40	40	1	2	1.5	2	2.5	4	4	45.4545	60.6061	75.7576	121.212	121.212	84.8485	7	6.5	6	9	9.5	58.3333	54.1667	50	75	79.1667	63.3333	12	9	10	10	11	50	37.5	41.6667	41.6667	45.8333	43.3333
64	2	1	4	11	39	3200	1	41	31	2	1	4	4	2.5	2	2	100	100	62.5	50	50	72.5	12	10.5	11	12.5	11	100	87.5	91.6667	104.167	91.6667	95	23	19.5	22	20.5	21.5	95.8333	81.25	91.6667	85.4167	89.5833	88.75
65	2	1	5.2	11	38	3376	1	31	25	2	2	0.5	1.5	1.5	2	2	9.61538	28.8462	28.8462	38.4615	38.4615	28.8462	10.5	11	11	10	10.5	87.5	91.6667	91.6667	83.3333	87.5	88.3333	22	24	17.5	23	23	91.6667	100	72.9167	95.8333	95.8333	91.25
66	2	2	3.1	11	34.4	2040	2	34	26	1	1	2	1	2	2	3	64.5161	32.2581	64.5161	64.5161	96.7742	64.5161	12	10	11	8.5	10	100	83.3333	91.6667	70.8333	83.3333	85.8333	13	14.5	23	20	19.5	54.1667	60.4167	95.8333	83.3333	81.25	75
67	2	1	4.2	11	38	2980	1	28	26	2	1	2	1	2	2	3	47.619	23.8095	47.619	47.619	71.4286	47.619	7	7.5	7	8	9	58.3333	62.5	58.3333	66.6667	75	64.1667	17	15.5	21	22	19	70.8333	64.5833	87.5	91.6667	79.1667	78.75
68	2	1	6.1	11	37.2	2560	1	40	40	1	2	1.5	2	2.5	4	4	24.5902	32.7869	40.9836	65.5738	65.5738	45.9016	12	9.5	7	7	8.5	100	79.1667	58.3333	58.3333	70.8333	73.3333	20	18	16.5	22	19	83.3333	75	68.75	91.6667	79.1667	79.5833
69	2	2	4.1	11	38.2	2770	2	41	31	1	2	1	3	3	1	1.5	24.3902	73.1707	73.1707	24.3902	36.5854	46.3415	14	10	8	9	9	116.667	83.3333	66.6667	75	75	83.3333	21	15.5	16.5	18.5	19	87.5	64.5833	68.75	77.0833	79.1667	75.4167
70	2	1	5.1	21	33.3	1885	1	31	25	2	1	1	3	3	1	1.5	19.6078	58.8235	58.8235	19.6078	29.4118	37.2549	12	11	9	8	7.5	100	91.6667	75	66.6667	62.5	79.1667
71	2	1	5	22	37	2450	2	34	26	1	2	3	3	1	2	2.5	60	60	20	40	50	46	7	7	6	8	9.5	58.3333	58.3333	50	66.6667	79.1667	62.5
72	2	2	6	22	37	2670	2	26	30	1	1	4	4	2.5	2	2	66.6667	66.6667	41.6667	33.3333	33.3333	48.3333	9	10	11	9.5	10	75	83.3333	91.6667	79.1667	83.3333	82.5
73	2	1	3	11	37.1	2800	2	40	45	1	1	2.5	2.5	2.5	3.5	4.5	83.3333	83.3333	83.3333	116.667	150	103.333	8	8.5	9	9	9.5	66.6667	70.8333	75	75	79.1667	73.3333
74	2	1	3.7	21	35.5	2100	2	27	28	1	2	3	3	5	2.5	4	81.0811	81.0811	135.135	67.5676	108.108	94.5946	10	9	9	12	12.5	83.3333	75	75	100	104.167	87.5
75	2	2	4	21	37.5	2508	1	28	29	2	1	4	4	2	2	4	100	100	50	50	100	80	13	13.5	11	11	11	108.333	112.5	91.6667	91.6667	91.6667	99.1667
76	2	1	3.7	21	38	2640	1	31	31	1	2	1	3	3	1	1.5	27.027	81.0811	81.0811	27.027	40.5405	51.3514	5	6	5.5	4.5	7	41.6667	50	45.8333	37.5	58.3333	46.6667
77	2	2	3.6	21	38	2670	1	30	27	2	2	1.5	2	2.5	4	4	41.6667	55.5556	69.4444	111.111	111.111	77.7778	7.5	9	7	6	6.5	62.5	75	58.3333	50	54.1667	60
78	2	1	4.3	21	38	2640	2	40	41	1	2	1.5	2	2.5	4	4	34.8837	46.5116	58.1395	93.0233	93.0233	65.1163	12	13	10	11	9.5	100	108.333	83.3333	91.6667	79.1667	92.5
79	2	1	4.2	11	32.6	1755	2	29	29	2	1	1	3	3	1	1.5	23.8095	71.4286	71.4286	23.8095	35.7143	45.2381	7	13	13.5	11	14	58.3333	108.333	112.5	91.6667	116.667	97.5
80	2	2	3.1	32	33.4	1690	2	30	27	1	1	2	2	1.5	0.5	2	64.5161	64.5161	48.3871	16.129	64.5161	51.6129	8.5	9	11	12	10	70.8333	75	91.6667	100	83.3333	84.1667
81	2	1	5	22	38	3320	1	27	23	2	1	2	3	2	3	2.5	40	60	40	60	50	50	6	6.5	7	7.5	5.5	50	54.1667	58.3333	62.5	45.8333	54.1667
82	2	2	5	11	38	3365	2	28	32	1	1	1	3	3	1	1.5	20	60	60	20	30	38	5	5	4.5	6	3.5	41.6667	41.6667	37.5	50	29.1667	40
83	2	1	6.8	11	39.1	2800	2	29	25	2	2	1	1	0.5	2	1	14.7059	14.7059	7.35294	29.4118	14.7059	16.1765	10	6.5	5	7	6	83.3333	54.1667	41.6667	58.3333	50	57.5
84	2	1	4.8	22	39.1	2980	2	33	30	2	2	1.5	1.5	4	4	5.5	31.25	31.25	83.3333	83.3333	114.583	68.75	9	9.5	11	11	8	75	79.1667	91.6667	91.6667	66.6667	80.8333
85	2	1	3.8	21	39.2	2910	2	30	30	1	2	1	1	2	3	3	26.3158	26.3158	52.6316	78.9474	78.9474	52.6316	11	7	6	6.5	9	91.6667	58.3333	50	54.1667	75	65.8333
86	2	2	3.9	11	40	3990	2	35	29	1	2	3	3	3	3	2.5	76.9231	76.9231	76.9231	76.9231	64.1026	74.359	11	11	11.5	11	12	91.6667	91.6667	95.8333	91.6667	100	94.1667
87	2	2	4.1	11	41	4010	2	37	37	2	2	2	2	2.5	2	4	48.7805	48.7805	60.9756	48.7805	97.561	60.9756	10	8	8.5	9.5	12	83.3333	66.6667	70.8333	79.1667	100	80
88	2	2	4.3	32	36.5	2400	1	49	29	1	1	3	4	2	2.5	4	69.7674	93.0233	46.5116	58.1395	93.0233	72.093	9	9.5	9.5	9.5	8.5	75	79.1667	79.1667	79.1667	70.8333	76.6667
89	2	2	4.7	32	36.5	2410	1	49	29	1	1	2	2	1.5	0.5	2	42.5532	42.5532	31.9149	10.6383	42.5532	34.0426	11	8	8.5	12	7	91.6667	66.6667	70.8333	100	58.3333	77.5
90	2	1	3.1	11	37	2510	2	30	32	2	1	3	3	1	2	2.5	96.7742	96.7742	32.2581	64.5161	80.6452	74.1935	7.5	5.5	10	11	10.5	62.5	45.8333	83.3333	91.6667	87.5	74.1667
91	2	1	3	11	38	2910	1	29	27	1	1	3	3	1	2	2.5	100	100	33.3333	66.6667	83.3333	76.6667	6	6	8	8	7.5	50	50	66.6667	66.6667	62.5	59.1667
92	2	1	5.5	11	39.1	2935	2	26	25	2	2	1	1	0.5	2	2	18.1818	18.1818	9.09091	36.3636	36.3636	23.6364	5	4.5	9	6	10	41.6667	37.5	75	50	83.3333	57.5
93	2	1	5	21	41	3380	2	25	23	1	2	1	0	0.5	2	0.5	20	0	10	40	10	16	11	11	11	12.5	13	91.6667	91.6667	91.6667	104.167	108.333	97.5
94	2	1	4	11	37.1	2550	2	30	28	2	2	2	1	2	2	3	50	25	50	50	75	50	16	12	12	14	15.5	133.333	100	100	116.667	129.167	115.833
95	2	2	5	11	37.2	2540	2	30	29	2	1	2	3	3	5	3.5	40	60	60	100	70	66	11	7	7.5	8	10	91.6667	58.3333	62.5	66.6667	83.3333	72.5
96	2	1	5	11	37.2	2565	2	40	36	1	2	2.5	2.5	3	3.5	4	50	50	60	70	80	62	10.5	10.5	11	10	11.5	87.5	87.5	91.6667	83.3333	95.8333	89.1667
97	2	2	6	21	38	3120	1	34	32	1	2	5	4	4.5	2.5	3	83.3333	66.6667	75	41.6667	50	63.3333	9	9	9	9	10	75	75	75	75	83.3333	76.6667
98	2	1	3	21	38.2	3430	2	31	39	2	1	1.5	2	2.5	4	4	50	66.6667	83.3333	133.333	133.333	93.3333	8.5	7.5	7	9	6.5	70.8333	62.5	58.3333	75	54.1667	64.1667
99	2	1	3.9	22	39.1	4100	2	26	25	1	2	2.5	2.5	2.5	3.5	4.5	64.1026	64.1026	64.1026	89.7436	115.385	79.4872	10	9	7.5	8.5	11	83.3333	75	62.5	70.8333	91.6667	76.6667
100	2	2	4.2	11	39.1	4000	2	24	24	1	2	3	3	5	2.5	4	71.4286	71.4286	119.048	59.5238	95.2381	83.3333	5	6	6.5	5	7	41.6667	50	54.1667	41.6667	58.3333	49.1667
101	2	1	5.2	22	30.1	1005	2	33	27	2	2	4	4	2	2	4	76.9231	76.9231	38.4615	38.4615	76.9231	61.5385	9	10.5	11	9	10	75	87.5	91.6667	75	83.3333	82.5
102	2	2	5.7	22	30.1	1069	2	33	27	1	1	1	3	3	1	1.5	17.5439	52.6316	52.6316	17.5439	26.3158	33.3333
103	2	1	3.9	11	37.2	2500	2	35	36	2	2	1.5	2	2.5	4	4	38.4615	51.2821	64.1026	102.564	102.564	71.7949
104	2	2	4.5	32	37.5	2530	2	37	30	1	1	1.5	2	2.5	4	4	33.3333	44.4444	55.5556	88.8889	88.8889	62.2222
105	2	1	4.1	32	38	2750	1	28	25	2	2	3	4	2	1	1	73.1707	97.561	48.7805	24.3902	24.3902	53.6585
106	2	1	3.3	11	38.5	2670	1	29	25	2	1	1	0.5	0.5	2	3	30.303	15.1515	15.1515	60.6061	90.9091	42.4242
107	2	1	3.7	11	39	3400	1	30	28	1	2	1.5	1.5	4	4	5.5	40.5405	40.5405	108.108	108.108	148.649	89.1892
108	2	1	4.5	11	40.1	3650	2	31	29	1	1	2	2	2	2	1	44.4444	44.4444	44.4444	44.4444	22.2222	40
109	2	2	5.1	22	40	3980	1	30	30	2	2	1	1	2	3	3	19.6078	19.6078	39.2157	58.8235	58.8235	39.2157
110	2	1	3.2	11	33.5	1880	2	28	30	1	1	1	1	1	1	1	31.25	31.25	31.25	31.25	31.25	31.25
111	2	1	3.3	11	31.6	1560	1	24	24	2	2	1	3	3	1	1.5	30.303	90.9091	90.9091	30.303	45.4545	57.5758
112	2	1	3.1	11	31.6	1673	1	24	24	2	1	1.5	2	2.5	4	4	48.3871	64.5161	80.6452	129.032	129.032	90.3226
113	2	1	4	1	40	4100	2	34	31	1	2	2	1	2	2	3	50	25	50	50	75	50
114	2	1	5.6	22	35.5	2095	2	40	39	2	2	3	3	3	4	3	53.5714	53.5714	53.5714	71.4286	53.5714	57.1429
115	2	2	5.6	22	35.5	2086	2	40	39	2	1	1	1	1	0.5	0.5	17.8571	17.8571	17.8571	8.92857	8.92857	14.2857
116	2	1	3.3	11	38	2670	2	42	40	1	1	3	3	1	2.5	2.5	90.9091	90.9091	30.303	75.7576	75.7576	72.7273
117	2	1	4.6	22	38.2	2980	2	28	30	2	1	3	3	3	4	3	65.2174	65.2174	65.2174	86.9565	65.2174	69.5652
118	2	2	4.1	21	39.2	3125	1	24	24	1	2	1	1	2	3	3	24.3902	24.3902	48.7805	73.1707	73.1707	48.7805
119	2	2	5.4	11	38.5	3030	2	29	27	1	2	2	2	2	2	2.5	37.037	37.037	37.037	37.037	46.2963	38.8889
120	2	2	4.9	31	37	2505	1	34	31	2	2	2.5	2.5	3	4	3	51.0204	51.0204	61.2245	81.6327	61.2245	61.2245
121	2	1	6.1	31	34.4	2010	2	36	33	2	1	3	3	3	4	3	49.1803	49.1803	49.1803	65.5738	49.1803	52.459
122	2	2	6	31	34.4	1970	2	36	33	1	1	1	1	1	1	1	16.6667	16.6667	16.6667	16.6667	16.6667	16.6667
123	2	1	3	11	38.2	3200	2	42	40	2	1	1	1	2	2	1	33.3333	33.3333	66.6667	66.6667	33.3333	46.6667
124	2	1	3	11	39	3100	1	33	33	2	2	1	1	2	3	3	33.3333	33.3333	66.6667	100	100	66.6667
125	2	2	4.3	11	39	3305	2	26	24	1	2	2	1	2	2	3	46.5116	23.2558	46.5116	46.5116	69.7674	46.5116
126	2	1	3.9	11	40	4300	2	27	25	1	2	1.5	1.5	4	4	5.5	38.4615	38.4615	102.564	102.564	141.026	84.6154
127	2	1	4.1	22	39	4105	2	25	27	2	2	1	1	2	3	3	24.3902	24.3902	48.7805	73.1707	73.1707	48.7805
128	2	2	5.2	11	38.5	2990	2	28	27	2	1	3	3	3	3	2.5	57.6923	57.6923	57.6923	57.6923	48.0769	55.7692
129	2	1	5	11	38.1	2875	1	29	28	1	2	2	2	2.5	2	4	40	40	50	40	80	50
130	2	2	3	21	37	2670	2	29	30	1	1	2	2	1.5	0.5	2	66.6667	66.6667	50	16.6667	66.6667	53.3333
131	2	1	4	21	37.1	2680	2	33	36	2	2	1	1	1	1	1	25	25	25	25	25	25
132	2	1	4	11	37	2668	2	26	23	2	2	1	1	1	1	1	25	25	25	25	25	25
133	2	2	5.5	11	36.6	2450	1	30	30	1	2	2.5	2.5	2.5	3.5	4.5	45.4545	45.4545	45.4545	63.6364	81.8182	56.3636
134	2	2	6	11	38.2	2700	2	31	31	1	1	3	3	5	2.5	4	50	50	83.3333	41.6667	66.6667	58.3333
135	2	1	4	11	38	4010	2	30	25	1	2	4	4	2	2	4	100	100	50	50	100	80
136	2	1	3	21	38.4	4010	1	30	30	2	1	1	3	3	1	1.5	33.3333	100	100	33.3333	50	63.3333
137	2	1	3	21	41	3890	1	31	31	2	1	1.5	2	2.5	4	4	50	66.6667	83.3333	133.333	133.333	93.3333
138	2	2	4	32	40	3400	1	30	25	2	1	2	2	3	2	1	50	50	75	50	25	50
139	2	1	5	42	38.4	3100	2	31	26	1	2	3	4	2	2.5	4	60	80	40	50	80	62
140	2	1	3.8	11	35.6	2205	2	26	26	1	2	1	2	1.5	3	4	26.3158	52.6316	39.4737	78.9474	105.263	60.5263
141	2	2	3	11	37.4	2190	2	43	41	2	1	1	0.5	0.5	0	1	33.3333	16.6667	16.6667	0	33.3333	20
142	2	1	4.6	42	30	1075	2	44	35	1	2	2	3	3	5	3.5	43.4783	65.2174	65.2174	108.696	76.087	71.7391
143	2	1	5.1	11	28	934	2	29	29	1	2	2.5	2.5	3	3.5	4	49.0196	49.0196	58.8235	68.6275	78.4314	60.7843
144	2	1	4	22	39	4005	1	27	29	2	1	5	4	4.5	2.5	3	125	100	112.5	62.5	75	95
145	2	2	4	11	39	3775	2	41	38	1	1	1.5	2	2.5	4	4	37.5	50	62.5	100	100	70
146	2	1	3	11	39.1	3650	1	26	26	1	1	3	3	3	4	3	100	100	100	133.333	100	106.667
147	2	1	3.3	11	39	3300	1	30	28	2	2	2	4	4	1	5	60.6061	121.212	121.212	30.303	151.515	96.9697
148	2	2	3	11	39.2	4050	2	33	29	1	1	2	4	4	1.5	2	66.6667	133.333	133.333	50	66.6667	90
149	2	2	4	11	39	3980	1	28	30	1	2	2	2	1	2	2.5	50	50	25	50	62.5	47.5
150	2	1	5.2	21	38.2	3860	1	27	28	2	1	4	3	3	2	1	76.9231	57.6923	57.6923	38.4615	19.2308	50
151	2	1	3	11	37.3	2555	1	40	40	1	2	1	1	2	3	3	33.3333	33.3333	66.6667	100	100	66.6667
152	2	1	3	11	39	2790	1	29	26	1	1	1.5	2	3	2	3	50	66.6667	100	66.6667	100	76.6667
153	2	1	4.7	11	35.5	2030	2	26	26	2	1	1	0.5	2	1	2	21.2766	10.6383	42.5532	21.2766	42.5532	27.6596
[truncated: 3 more columns]
